# Supplementary material for: New Estrone Oxime Derivatives: Synthesis, Cytotoxic Evaluation and Docking Studies
Source: Molecules. 2021 May 4;26(9):2687. doi: 10.3390/molecules26092687 (PMC8125528; doi:10.3390/molecules26092687)
Supplement: Supplementary file 1 [file molecules-26-02687-s001.zip]

Archive with 1 entries (1 files):
- molecules-1178425-supplementary.pdf
